# Supplementary material for: The temperament trait of environmental sensitivity is associated with connectedness to nature and affinity to animals
Source: Heliyon. 2022 Jul 5;8(7):e09861. doi: 10.1016/j.heliyon.2022.e09861 (PMC9293587; doi:10.1016/j.heliyon.2022.e09861)
Supplement: Study2_revScoreCorr_July2021 [file mmc2.zip]

Archive with 1 entries (1 files):
- hly_9861_Study2_revScoreCorr_July2021_mmc2.sav
